# Supplementary material for: A modern automated patch-clamp approach for high throughput electrophysiology recordings in native cardiomyocytes
Source: Commun Biol. 2022 Sep 15;5:969. doi: 10.1038/s42003-022-03871-2 (PMC9477872; doi:10.1038/s42003-022-03871-2)
Supplement: Supplementary file 5 — Supplementary Data 1 [file 42003_2022_3871_MOESM5_ESM.xlsx]

## Sheet: Sheet1
Figure 2	b	Log Cell number per 10 µl	Native CM % holes occupied	hiPSC-CM % holes occupied
		4.5		100
		4		99
		3.69897		60
		3.39794		40
		3.09691		0
		1.65321		0
		0		0
		1.65321	60
		1.47712	60
		1.17609	40
		0.5	0
		0	0
Figure 2	c	D1	D2	D3	hiPSC-CM
		0.4474	0.108108	0.581882	0.302115
		0.6111	0.419355	0.50613	0.648464
		0.25	0.16	-0.18605	0.742671
			0.44	0.124854	0.56044
			0.53	0.5663	0.478873
				0.5775	0.841438
				0.6	0.682099
Figure 2	f	D1	D2	D3	hiPSC-CM
		14.0625	6.25	9.375	20.8494
		34.375	18.75	13.2812	26.4591
		10.9375	10.9375	13.2812	21.6667
			17.1875	8.59375	14.8148
			15.625	10.9375	9.41704
				17.1875	31.8584
				7.03125	25.8537
Figure 2	h	time (ms)	Native 1			Native 2			Native 3			hiPSC-CM 1			hiPSC-CM 2			hiPSC-CM 2
	Capacitance		Mean	SEM	N	Mean	SEM	N	Mean	SEM	N	Mean	SEM	N	Mean	SEM	N	Mean	SEM	N
		0.262	53.6943	6.38373	5	59.3976	4.17405	22	51.4051	2.40776	7	10.1	0.58119	39	12.18	1.34	65	14.57	1.08	51
		2.933	53.4991	6.23354	5	59.3335	4.18025	22	51.377	2.34989	7	10.2	0.582611	39	12.15	1.31	65	14.54	1.07	51
		5.631	53.7055	6.36478	5	59.3474	4.19019	22	51.4658	2.4386	7	10.1	0.58372	39	12.16	1.32	65	14.55	1.08	51
		8.304	53.7067	6.3679	5	59.2672	4.17726	22	51.4096	2.39891	7	10.2	0.58074	39	12.19	1.32	65	14.54	1.07	51
		11.036	53.7649	6.41499	5	59.3468	4.17602	22	51.4919	2.44977	7	10.1	0.582289	39	12.19	1.33	65	14.53	1.08	51
		13.702	53.8355	6.48646	5	59.4291	4.19055	22	51.2985	2.35382	7	10.2	0.58263	39	12.16	1.31	65	14.54	1.07	51
		16.434	53.5545	6.26465	5	59.4105	4.18843	22	51.3769	2.37759	7	10.2	0.582132	39	12.16	1.31	65	14.54	1.08	51
		19.106	53.7241	6.40231	5	59.4961	4.19115	22	51.3531	2.39412	7	10.2	0.580339	39	12.21	1.34	65	14.52	1.07	51
		21.812	53.7551	6.38244	5	59.4655	4.16855	22	51.3811	2.28925	7	10.2	0.584224	39	12.2	1.33	65	14.54	1.07	51
		24.562	53.4478	6.25634	5	59.4373	4.18108	22	51.4944	2.36264	7	10.2	0.5811	39	12.2	1.32	65	14.53	1.07	51
		27.211	53.9204	6.47174	5	59.5237	4.19726	22	51.405	2.335	7	10.2	0.581856	39	12.22	1.34	65	14.51	1.07	51
		29.909	53.3867	6.12483	5	59.4405	4.18083	22	51.4256	2.28967	7	10.2	0.581269	39	12.2	1.34	65	14.53	1.07	51
		32.591	53.5731	6.29764	5	59.4691	4.16787	22	51.4272	2.28935	7	10.2	0.583254	39	12.17	1.32	65	14.51	1.07	51
		35.261	53.608	6.28481	5	59.5198	4.19554	22	51.5486	2.23076	7	10.2	0.580069	39	12.18	1.32	65	14.51	1.07	51
		37.987	53.6605	6.3403	5	59.4397	4.18259	22	51.3557	2.25772	7	10.2	0.581331	39	12.19	1.32	65	14.54	1.08	51
		40.659	53.6715	6.30843	5	59.5084	4.16909	22	51.3603	2.28059	7	10.2	0.57953	39	12.19	1.32	65	14.52	1.08	51
		43.34	53.5821	6.28542	5	59.5291	4.17731	22	51.5266	2.28489	7	10.2	0.58087	39	12.19	1.33	65	14.5	1.06	51
		46.003	53.6674	6.33801	5	59.5555	4.18683	22	51.2871	2.3009	7	10.2	0.580421	39	12.17	1.32	65	14.51	1.06	51
		48.688	53.1134	5.998	5	59.5344	4.16712	22	51.4832	2.29428	7	10.2	0.580388	39	12.17	1.31	65	14.47	1.07	51
		51.357	53.4288	6.158	5	59.564	4.17438	22	51.4022	2.33069	7	10.2	0.58439	39	12.18	1.33	65	14.48	1.06	51
		53.992	53.2847	6.08186	5	59.4661	4.16554	22	51.3015	2.37166	7	10.2	0.58439	39	12.17	1.31	65	14.5	1.07	51
	Series Resistance	0.262	7.34974	1.57978	5	5.85613	0.475744	22	9.00235	1.28372	7	3.32	0.37	39	4.49	0.52	65	8.04	0.78	51
		2.933	7.35302	1.60707	5	5.88949	0.492668	22	8.98858	1.27258	7	3.32	0.37	39	4.53	0.54	65	8.03	0.78	51
		5.631	7.35836	1.61866	5	5.90099	0.498695	22	9.02825	1.28767	7	3.31	0.36	39	4.51	0.53	65	8.04	0.77	51
		8.304	7.36863	1.61558	5	5.93236	0.515473	22	9.00397	1.27271	7	3.31	0.37	39	4.51	0.53	65	8.11	0.82	51
		11.036	7.34619	1.62048	5	5.92034	0.509722	22	9.02384	1.27765	7	3.31	0.36	39	4.41	0.5	65	7.96	0.75	51
		13.702	7.37533	1.63269	5	5.9202	0.514976	22	9.03553	1.27771	7	3.32	0.36	39	4.39	0.48	65	8.01	0.77	51
		16.434	7.38265	1.63749	5	5.92326	0.512462	22	9.04342	1.27919	7	3.31	0.36	39	4.55	0.49	65	8.03	0.77	51
		19.106	7.39403	1.65985	5	5.92317	0.5134	22	9.0452	1.28109	7	3.3	0.36	39	4.37	0.48	65	8.1	0.8	51
		21.812	7.40085	1.65713	5	5.93464	0.512859	22	9.0057	1.26872	7	3.31	0.36	39	4.35	0.48	65	8.18	0.84	51
		24.562	7.43391	1.66596	5	5.9433	0.509518	22	9.04772	1.27623	7	3.31	0.36	39	4.35	0.48	65	8.23	0.86	51
		27.211	7.45946	1.70393	5	5.94877	0.503212	22	9.06292	1.28137	7	3.31	0.36	39	4.18	0.42	65	8.06	0.79	51
		29.909	7.4522	1.69788	5	5.93502	0.502466	22	9.04183	1.27513	7	3.31	0.36	39	4.08	0.41	65	8.17	0.84	51
		32.591	7.43089	1.68186	5	5.92952	0.492489	22	9.05422	1.2751	7	3.3	0.36	39	4.1	0.41	65	8.15	0.82	51
		35.261	7.44229	1.68732	5	5.92304	0.48945	22	9.08729	1.2818	7	3.28	0.36	39	4.08	0.41	65	8.22	0.87	51
		37.987	7.4881	1.71497	5	5.92731	0.488846	22	9.07772	1.2756	7	3.28	0.35	39	4.08	0.42	65	8.2	0.86	51
		40.659	7.46152	1.71034	5	5.92381	0.487351	22	9.04944	1.26368	7	3.27	0.35	39	4.07	0.41	65	8.21	0.87	51
		43.34	7.48472	1.71653	5	5.9398	0.486422	22	9.04971	1.26596	7	3.28	0.35	39	4.07	0.41	65	8.23	0.88	51
		46.003	7.48903	1.7166	5	5.93193	0.481182	22	9.00546	1.24464	7	3.27	0.35	39	4.07	0.41	65	8.19	0.87	51
		48.688	7.50177	1.73384	5	5.93462	0.47978	22	8.96706	1.23625	7	3.28	0.35	39	4.06	0.41	65	8.05	0.78	51
		51.357	7.51859	1.75102	5	5.94164	0.482197	22	8.9992	1.24017	7	3.27	0.34	39	4.05	0.41	65	8.15	0.83	51
		53.992	7.50846	1.72979	5	5.95403	0.480232	22	8.98579	1.22978	7	3.25	0.34	39	4.05	0.41	65	8.2	0.86	51
Figure 2	i	D1	D2	D3	hiPSC-CM
	Capacitance	53.5992	18.1343	26.0541	10.13
		59.4515	31.956	25.6041	12.17
		35.3599	29.189	22.7205	12.18
			38.2079	32.0582	16.65
			55.8346	41.5198	19.95
				29.8729	20.39
				30.3239	15.74
	Series Resistance	7.42856	6.33146	6.02699	3.25127
		5.9254	10.5716	9.46359	4.08
		9.02882	15.1834	6.44065	8.15
			4.55907	8.59031	9.57
			11.077	5.04744	12.77
				5.12273	6.88
				10.8617	7.6
Figure 3	c	Vent	Atrial		Figure 3	f	Vent	Atrial		Figure 3	i	Tfast	Vent	Atrial		Tslow	Vent	Atrial
		-9.57504	-5.34141				5.44159	7.6539					24.85	39.03			44.9231	45.2952
		-2.48354	-0.104073				10.3277	4.3983					23.9091	20.12			40.4126	45.9156
		-5.03749	-3.42349				1.2991	7.40836					61.494	8.4			34.7243	84.7373
		-4.54635	-0.906787				8.67004	8.75258					14.8662	14.09			23.3716	31.1226
		-7.58068	-1.98257				9.38132	7.25493					33.5293	49.23			40.0007	39.6197
		-14.1781	-16.2801				7.83918	6.46512					19.8758	43.75			35.4582	153.942
		-6.98707	-3.31062				0.174688	9.25067					59.8394	13.38			75.3985	96.2961
		-4.97571	-8.93789				3.6187	0.570011					22.4238	22.63			62.7759	20.5706
		-2.74335	-3.17328				3.77663	4.81807					6.91946	40.3			45.3043	74.7416
		-5.12481	-4.11961				3.94105	6.5198					17.1297	66.94			51.013	23.0313
		-3.76535	-6.51263				3.72942	9.92585					27.5103	43.06			57.7358	13.9295
		-18.5589	-5.95713				1.6434	5.80944					56.1124	18.86			87.2494	47.1335
		-2.86714	-3.18717				3.37636	6.76319					17.5134	48.73			2.8063	151.368
		-5.84041	-2.67678				3.69687	6.3083					18.7906	24.64			60.6042	105.627
		-4.35008	-5.31499				3.79543	9.66496					17.4358	34.61			44.9581	22.1894
		-2.85716	-6.04219				3.73158	7.33455					20.4204	21.22			55.175	23.677
		-6.33771	-3.95449				3.67847	8.64242					8.55939	22.78			84.5877	60.6236
		-3.44973	-3.25454				3.81254	2.59822					20.6699	15.06			28.1157	31.7869
		-3.26721	-2.93881				3.82639	0.395215					6.48	27.52			195.972	26.4688
		-6.20018	-2.62148				0.170824	6.68076					9.24	13.61			40.7116	29.5661
		-19.8754	-3.44846				3.69104	2.42419					22.6	22.24			3.01574	291.893
		-9.05338	-7.3879				0.279052	2.49592					34.24	29.76			34.4774	42.7674
		-5.30905	-2.79484				1.42452	6.56562					24.52	16.25			95.4561	29.8298
		-4.25681	-2.07516				3.72971	3.07375					9.54	8.19253			33.124	266.878
		-2.78146	-2.59327				3.68201	0.783153					29.56	39.377			87.6555	83.9262
		-4.49581	-1.2114				3.79886	6.09457					47.51	32.3609			131.896	4.88716
		-7.4609	-4.95469				2.86614	10.3563					54.5	13.2196			50.1428	0.257484
		-4.69515	-2.43113				3.97119	4.6251					26.33	19.6914			34.5963	35.7321
		-5.70892	-4.61466				3.81092	1.87832					13.6	30.5992			59.1252	217.168
		-2.6763	-1.115				3.91913	6.29402					22.02	16.2964			31.8774	11.566
		-8.09064	-3.88368				3.62603	4.41757					17.93	46.3133			31.8172	134.112
		-6.95916	-8.29				3.90406	2.55684					38.22	9.06856			59.7595	21.6539
		-10.6496	-5.95263				3.91406	7.77869					2.82335	24.0367			35.0787	81.2416
		-45.241	-3.41512				3.69165	3.56294					18.8434	6.59931			25.2184	100.522
		-49.5962	-3.21781				1.57574	6.35925					43.8516	30.6611			125.267	19.9682
		-4.50336	-2.85205				0.165062	9.28978					8.92938	18.2446			2.90473	6.47299
		-19.1984	-4.80683				5.35511	7.19611					4.33931	1.95518			35.4389	98.9262
		-6.933	-5.78796				1.67694	3.12717					19.053	1.26708			37.2409	27.2386
		-3.28452	-5.88267				3.54175	2.86573					14.5357	18.6943			91.8968	29.5456
		-4.49411	-4.48738				3.98835	3.6873					9.11791	1.50304			11.9786	0.843979
		-8.8259	-3.44251				3.3287	2.12134					12.9857	11.2157			9.95668	4.29165
		-7.9797	-3.76339				0.191937	0.216478					0.556891	30.0151			67.5082	97.312
		-12.342	-3.11378				3.856	2.65842					3.90512	42.3337			81.1168	29.6531
		-11.3609	-4.22876				0.528121	3.07848					15.0284	31.45			4.57453	0.729539
		-13.7144	-3.93413				1.01038	2.69257					4.51933	20			20.9867	15.3625
		-5.26178	-0.479327				1.29303	3.23					22.8835	18.19			52.4725	26.1231
		-25.7272	-0.005213				3.6546	2.06331					14.9707	22.78			9.41194	36.7949
		-0.837506	-3.44407				7.08236	2.81264					11.662	19.03			0.74792	33.576
		-5.0809	-2.18039				3.21775	2.16432					28.4968	23.14			29.4601	29.3897
		-10.6713	-3.23277				0.528121	2.33727					12.2295	17.71			26.4396	36.5134
		-4.50581	-1.84158				2.71398	1.51625					18.6599	20.8			83.298	107.796
		-4.88281	-0.348633				9.36048	1.80109					22.894	21.06			49.3681	45.6493
		-6.47229	-5.20666				4.5498	3.09296					24.5855	65.78			54.0954	45.2519
		-3.37467	-10.3692				3.5471	2.53833					23.5	29.69			92.7929	165.888
		-4.89941	-3.54864				8.34027	3.65779					2.77237	23.28			43.9871	40.3454
		-6.08665	-4.6092				1.57802	0.825893					21.1138	36.39			62.9562	38.3677
		-13.5486	-5.84967				0.180213	2.14033					21.896	15.95			52.1099	28.9134
		-10.3807	-9.28512				3.4934	3.577					58	23.78			2.30368	33.4515
			-7.35819					2.52239						37.42				48.5667
			-5.47736					3.72658						22.86				88.8751
			-4.1199					3.41756						38.63				103.845
			-3.36071					2.97108						38.82				36.0589
			-6.15164					3.85623						19.96				39.4247
			-5.59195					3.23744						49.4715				13.6518
			-6.50993					0.531848						50.964				29.9412
			-1.40839					3.08484						23.3956				106.993
			-3.57089					2.63207						32.4551				39.4935
			-2.49517					3.53757						38.7324				26.356
			-4.53544					3.49485						14.7636				192.367
			-2.02386					3.01575						33.1107				50.0096
			-5.26243					1.97273						17.8387				21.0051
			-4.96399					2.90963						28.6276				59.8816
			-5.50394					1.72445						3.66784				36.0013
			-6.3658					2.84014						37.9377				46.0183
			-5.48443					3.61284						99.1642				7.43292
			-4.40427					3.80655						16.7695				23.3521
			-3.03786					3.17309						21.1298				59.1503
			-5.29432					3.08997						24.2598				12.8984
			-4.157					2.92794						11.5459				38.5812
			-5.82808					0.154197						16.4161				56.1212
			-5.77296					0.748404						61.991				42.6541
			-1.25477					2.70256						21.8445				30.1221
			-5.81518					3.7287						36.5206				27.983
			-5.89196					0.487235						16.5033				55.0776
			-4.51866					0.125132						14.3396				37.5868
			-5.09493					0.973171						10.9943				94.7186
			-5.08739					1.14079						21.2815				75.4121
			-6.44989					3.19859						6.31292				20.8767
			-6.28676					2.39062						16.7728				44.5476
			-5.68481					3.54175						16.2162				0.413286
			-3.6657					3.7538						73.0132				20.9505
			-3.31049					3.59599						8.07387				1.14776
			-4.54557					0.195763						12.858				5.77383
			-3.1363					0.164911						33.4932				14.2315
			-4.30325					3.66509						62.8098				30.6204
			-4.28672					3.30323						48.2349				95.7956
			-4.43197					2.58391						24.1098				121.584
			-6.99196					3.28804						50.4133				9.63227
			-4.32474					4.10572						14.3193				163.94
			-3.65708					1.98419						9.13791				1.45773
			-3.79781					2.88203						23.64				33.0851
			-6.46579					1.99648						49.57				63.3189
			-2.68605					2.76734						24.8				75.2125
			-3.68566					0.326276						14.49				41.6922
			-4.50696					3.79371						60.65				32.1579
			-5.88969					2.77297						20.91				7.28098
			-3.58033					7.57179						20.941				49.6898
			-10.909					5.26133						22.3043				60.1302
			-5.18399					3.21396						3.42705				18.2446
			-7.17225					1.32631						53.949				23.9468
			-5.44989					2.65076						22.5094				30.2064
			-3.96587					0.886116						19.5637				19.6686
			-5.24085					5.79356						24.6092				3.58784
			-4.77048					4.38546						32.5916				44.6436
			-2.11979					6.19273						19.027				48.0506
			-2.07364					4.719						24.089				8.70338
			-5.26389					3.26876						28.0518				292.372
			-6.1661					2.48994						23.5466				37.0987
			-2.37687					3.72067						30.8258				35.8827
			-7.83688					5.16438						18.6692				10.8437
			-2.29391					1.72801						21.0484				38.4286
			-4.65061					4.99596						22.9951				29.8341
			-3.26192					0.179335						12.2159				12.8709
			-5.27861					4.94058						22.1552				18.6661
			-6.06554					4.97751						14.0231				11.0712
			-3.67743					1.50274						22.4772				23.3817
			-2.89174					3.25152						17.3118				14.1719
			-4.63386					4.56083						30.9511				57.2072
			-1.66105					5.18429						20.7195				32.9225
			-3.95403					4.33682						18.7869				132.263
			-2.80422					0.528121						28.4701				19.1239
			-4.61162					1.83084						14.6258				108.621
			-4.77251					2.56657						29.6624				179.288
			-6.65895					7.21372						8.32828				49.3294
			-7.08818					4.08265						22.239				285.127
			-5.83312					3.17788						22.0707				29.2462
			-9.08699					5.99017						23.5164				75.8835
			-1.64548					5.97849						21.9917				89.8931
			-3.84697					6.65529						23.2889				25.2687
			-1.90258					2.27649						15.4263				15.9891
			-4.4411					3.06286						19.9933				23.6981
			7.10688					5.61116						4.61064				80.255
			-2.91647					1.5617						40.227				19.4813
			-3.99608					7.94849						24.1296				60.1397
			-3.36446					6.28809						33.9412				26.5693
			-3.42567					1.38491						13.4076				79.2085
			-3.66719					2.37766						80.2224				71.9578
			-4.15716					2.55684						21.3417				20.2767
			-2.91861					6.95997						24.4316				59.6345
			-4.48106					5.02564						19.5922				102.257
			-3.60794					1.26957						19.9905				181.536
			-2.44812					3.5946						30.5992				80.8077
			-0.253125					3.28363						28.629				60.7378
			-7.89692					6.44256						10.5449				21.072
			-3.83083					1.69899						29.9086				21.6539
			-8.73768					9.2589						29.4488				37.6528
			-3.709					3.3973						19.8544				29.2697
			-4.59165					1.40121						16.6663				16.9017
			-4.51283					4.77617						30.8696				81.0956
			-4.54852					5.19243						23.1127				11.1439
			-0.693391					3.921						19.4115				34.504
			-7.42136					4.2235						6.55879				27.5495
			-4.9763					3.2448						17.8524				112.381
			-5.79759					4.5687						39.0598				30.3537
			-3.42153					3.82101						19.9592				49.0213
			-5.13958					7.11893						17.0572				25.0741
			-3.26527					3.15735						8.42581				52.4076
			-1.95529					5.44455						15.8765				31.7965
			-4.65457					9.29478						33.6125				19.8147
			-4.45208					8.77842						19.3417				29.4356
			-3.85849					7.52193						49.2045				7.22242
			-4.14951					3.04117						10.7989				18.6937
			-4.86745					5.84878						20.7064				155.145
			-2.90189					9.0842						43.1018				23.8775
			-2.88116					4.1207						17.669				12.0363
			-2.32075					3.8563						14.3244				12.8992
Figure 3	d	voltage	Atrial			Ventricular
			Mean	SEM	N	Mean	SEM	N
		-40	-0.31622	0.075042	71	-0.49247	0.130169	26
		-30	-0.6385	0.107154	71	-1.05299	0.329905	26
		-20	-1.17733	0.149734	71	-2.30707	0.641816	26
		-10	-2.04565	0.170129	71	-3.594	0.742496	26
		0	-2.93334	0.197226	71	-5.58311	1.10915	26
		10	-3.83339	0.204661	71	-5.9318	0.936932	26
		20	-3.63452	0.239362	71	-5.60181	0.827019	26
		30	-2.86413	0.288043	71	-4.40015	0.880639	26
		40	-2.07497	0.295829	71	-3.52959	0.899711	26
		50	-0.94112	0.343109	71	-2.46048	0.920701	26
		60	0.335603	0.379796	71	-1.11117	0.660586	26
Figure 3	e	voltage	Atrial			Ventricular
	Activation		Mean	SEM	N	Mean	SEM	N
		-40	0.0329392	0.038926	71	0.037307	0.065273	26
		-30	0.0739003	0.036891	71	0.088166	0.041007	26
		-20	0.153299	0.030159	71	0.215895	0.041318	26
		-10	0.304411	0.024021	71	0.381169	0.048446	26
		0	0.50926	0.024811	71	0.683225	0.040378	26
		10	0.798623	0.024245	71	0.857877	0.039686	26
		20	0.94649	0.030594	71	0.990186	0.041418	26
		30	0.980332	0.033943	71	0.999	0.047671	26
		40	0.994488	0.03692	71	0.999	0.051516	26
		50	1	0.042385	71	1	0.051244	26
		voltage	Atrial			Ventricular
	Inactivation		Mean	SEM	N	Mean	SEM	N
		-40	1	0.070127	14	1	0.116547	6
		-30	0.830995	0.0764	14	0.729373	0.120836	6
		-20	0.636822	0.064353	14	0.445456	0.141529	6
		-10	0.21871	0.055995	14	0.097032	0.145738	6
		0	0.05871	0.066917	14	0.057391	0.230115	6
		10	0.05871	0.071964	14	0	0.154471	6
Figure 3	h	Log Nifedipine (M)	Atrial			Ventricular
			Mean	SEM	N	Mean	SEM	N
		-9	0.296	0.0336	39	0.238	0.0305	94
		-8.25964	0.575	0.0391	39	0.47	0.0307	94
		-7.55674	0.859	0.0242	39	0.749	0.0273	94
Figure 4	b	Vent	Atrial		Figure 4	c	Vent	Atrial		Figure 4	d	Vent	Atrial
		300	400				20.55	56.55				-80.05	-104.94
		300	300				49.2	13.88				-83.01	-77.29
		400	200				29.57	17.16				-85.48	-83.99
		400	300				43.98	10.27				-90.87	-61.62
		400	300				10.23	12.99				-81.85	-34.18
		500	300				41.69	50.84				-89.59	-68.93
		500	300				8.73	17.31				-86.79	-90.33
		300	200				60.32	35.3				-95.29	-89.54
		600	400				7.06	45.8				-88.31	-87.28
		500	300				49.9	33.42				-92.91	-85.91
		500	300				59.9	42.23				-88.2	-97.38
		400	300				10.96	41.89				-87.46	-108.72
		500	600				7.48	14.66				-88.93	-80.9
		700	400				6.99	20				-90.29	-106.52
		400	300				14.25	13.43				-80.54	-82.96
		400	400				9.89	49.72				-90.45	-88.86
		400	400				8.32	47				-88.978	-89.9
		500	300				13.35	12.9				-87.79	-84.28
		500	300				114.41	9.25				-87.96	-90.65
		400	300				54.23	12.21				-89.48	-84.01
		300	400				29.55	56.6				-88.65	-48.88
		300	700				25.38	47.99				-91.68	-89.88
		300	400				79.81	45.32				-89.42	-94.69
		500	300				41.95	24.5917				-90.36	-88.84
		600	400				15.67	24.5854				-91.35	-103.38
		500	500				9.02	36.2596				-89.98	-98.98
		500	400				32.38	24.8123				-90.26	-80.22
		500	400				67.59	70.43				-85.71	-80.69
		500	400				36.58	43.88				-90.86	-82.85
		900	200				161.47	42.39				-89.98	-74.88
		800	400				33.83	35.64				-90.5	-88.24
		800	300				83.01	16.55				-90.07	-79.23
		500	400				22.05	22.19				-92.1103	-87.43
		500	300				16.45	11.25				-91.3786	-94.84
		1000	300				57.59	18.19				-90.6729	-83.84
		400	300				31.48	50.3				-89.6885	-85.91
		400	300				80.76	73.77				-89.07	-84.54
		500	300				54.75	18.72				-89.9024	-90.52
		400	400				33.92	24.96				-90.2054	-88.67
		1000	300				73.91	34.5				-90.5241	-81.33
		400	500				6.33	11.12				-88.602	-110.23
		400	300				56.13	18.02				-87.9807	-89.54
		700	300				66.72	9.17				-89.1046	-99.2
		500	400				29.02	13.34				-89.4728	-71.25
		400	300				30.73	30.91				-91.5268	-87.99
			400					9.77					-80.34
			200					41.19					-81.83
			300					13.35					-91.37
			200					59.79					-89.35
			400					57.88					-49.62
			300					17.99					-83.33
			200					65.16					-56.05
			300					26.31					-86.1
			400					15.18					-96.0492
			300					7.73					-94.06
			600					26.74					-88.9802
			500					35.09					-90.4727
			300					40.66					-89.2546
			400					44.15					-92.8145
			300					19.74					-95.728
			400					71.71					-92.0464
			300					33.89					-81.73
			500					20.42					-93.73
			600					15.74					-93.09
			600					13.84					-97.37
			500					52.74					-99.03
			300					14.74					-87.33
			400					31.05					-92.93
			400					23.37					-88.41
			700					50.88					-92.24
			300					27.99					-93.51
			400					53.9					-114.91
			300					39.76					-106.04
			400					30.72					-91.95
			300					22.92					-90.16
			300					22					-101.29
			800					44.58					-86.487
			400					31.31					-92.1951
			400					26.32					-92.3597
			300					26.36					-93.4015
			400					35.41					-65.8809
			300					17.34					-96.49
			400					23.38					-78.07
			300					10.86					-85.49
			300					19.75					-99.32
			400					66.2					-107.78
			400					17.21					-80.2157
			700					7.15					-91.1209
			200					47.45					-81.9787
			400					16.12					-85.0183
			500					17.22					-84.3932
			400					9					-71.528
			400					47.22					-79.3743
			300					15.7					-95.7294
			300					7.75					-87.9635
			400					52.78					-84.5485
			400					18.48					-99.0027
			400					14.04					-69.0189
			400					11.23					-92.6538
			300					74.1					-96.1406
			400					65.02					-63.0883
			400					66.25					-89.9865
			300					77.1					-69.8045
			400					56.3					-108.424
			500					75.87					-87.5521
			500					27.44					-108.7
			500					56.17					-87.8886
			400					84.37					-87.0923
			300					71.73					-94.0443
			400					71.88					-87.612
			300					50.59					-87.1025
			300					21.08					-86.059
			300					17.43					-94.052
			300					78.88					-86.9336
			400					13.61					-100.78
			300					29.69					-78.8339
			400					10.24					-85.742
			300					10.83					-96.7072
			400					32.94					-89.6102
			300					11.29					-68.5787
			700					16.37					-88.328
			500					18.09					-83.0608
			400					17.74					-87.537
			500					39.89					-112.23
			400					39.58					-76.604
			500					18.97					-89.1191
			500					25.45					-87.0756
Figure 5	c	Vent	Atrial		Figure 5	d	Vent	Atrial
		-4.85494	-1.58174				0	-12.1654
		-26.5623	-1.64				0	-10.85
		-10.0162	-1.85				-0.01982	-22.6
		-38.6487	-5.42				0	-13.59
		-16.0512	-4.85				0	-22.42
		-53.3994	1.59				0	-13.46
		-1.22129	-0.74				0	-7.64
		-6.83674	-2.87				0	-9.88
		-61.7975	-1.93				0	-17.7
		-6.50068	0.67				0	-24.82
		-81.0809	-1.17				0	-11.36
		-27.7966	0.25				0	-6.87
		-2.1933	-1.43				0	-14.59
		-16.0147	-0.49				0	-15.51
		-1.39033	0.33				0	-16.39
		-4.48708	-3.18				0	-10.42
		-36.7692	-3.68				0	-10.28
		-26.6488	-2.14				0	-23.24
		-13.0544	-0.77				0	-11.13
		-14.4451	-24.06				0	-5.72
		-4.25738	0.519411				0	-9.3494
		-107.724	-3.0724				0	0
		-13.4453	-15.163				0	-0.02927
		-15.747	-0.31621				0	-0.94864
		-18.6701	-8.26971				0	-7.75282
		-88.7577	-2.24904				0	-0.33074
		-10.5838	-3.773				0	0
		-38.9564	-11.288				0	-22.618
		-27.5829	-0.18282				0	-3.38227
		-13.4388	-21.8935				0	-22.4696
		-98.6659	-2.272				0	-10.2143
		-47.8198	-7.07801				0	-1.84644
		-81.8006	-3.38744				0	-6.02216
		-21.7345	-3.56489				0	-20.0154
		-17.1716	-4.15825				0	-22.284
		-72.2235	0.363795				0	-5.59684
		-65.0754	-2.53				0	-7.35
		-124.312	-2.95				0	-16.56
		-15.6657	-1.48				-4.4923	-10.53
		-59.9808	-1.87				0	-6.09
		-20.1628	-3.56				0	-4.83
		-3.12247	-6.8542				-0.70038	-21.002
		-24.4148	-2.88755				0	-13.6974
		-61.2106	-0.84				0	0
		-87.7661	-37.33				0	0
		-37.3571	-1.02				0	-0.04
		-50.5437	1.26				0	-1.34
		-9.97057	62.51				-1.95505	-100.02
		-46.6203	0.29				0	-2.1
		-134.546	-1.78				0	-5.24
		-3.41416	-1.93				0	-3.35
		-89.1742	-0.25				0	-5.61
		-9.45078	-15.32				0	-14.78
		-81.9928	-0.86				0	-0.76
		-17.3716	-1.11				0	-0.36
		-14.1467	-15.01				0	-8.01
		-14.0258	-0.81				0	-0.23
		-7.8582	-0.65				0	-5.82
		-4.52548	-1.26				0	-2.19
		-54.2344	-2.44				0	-3.38
		-1.65341	0.29				0	-0.22
		-83.1697	2.13				0	-3.21
		-46.3158	-12.5				0	-3.03
		-47.2255	-8.42				0	-5.61
		-69.9	2.43				0	-1.39
		-43.4548	-0.68				0	-3.8
		-102.642	0.52				0	-2.06
		-123.878	-1.45				0	-1.56
		-74.0956	-2.33				0	-0.76
		-45.9419	6.91				0	-9.76
		-78.6666	-1.23				0	-2.75
		-46.8495	-3.38				0	-2.29
		-43.0572	-4.94				0	0
		-66.2307	-3.13				0	-0.66
		-42.7354	-3.03				0	-2.86
		-52.7968	-9.44				0	-4.11
		-84.4648	-2.22				0	0
		-39.59	-1.79				0	-13.39
		-25.87	-4.96026				0	-29.59
		-10.76	2.09				0	-4.83
		-56.92	-9.74				0	0
		-6.54	-7.87				0	-10.86
		-44.97	-0.96				0	0
		-87.53	-2.57				0	-0.34
		-5.03	-3.55				0	0
		-47.71	-3.98				0	0
		-3.7	0.48				0	-1.12
		-54.14	-1.42				0	-0.08
		-144.3	10.58				0	-0.05
		-34.96	-65.57				0	-11.44
		-45.49	1.86				0	0
		-48.52	2.06				0	-3.68
		-74.99	-4.9				0	-1.9
		-44.01	0.19				0	-0.84
		-29.28	0.43				0	-0.05
		-65.51	-54.22				0	0
		-2.36	25.18				0	-2.46
		-45.95	-16.9398				0	-1.51158
		-20.85	5.55236				-0.77	-0.23636
		-30.51	-22.2282				0	-0.26622
		-27.27	-2.1812				-2.92	0
		-24.7	-7.66971				-6.99	0
		-27.93	-3.78367				0	0
		-30.57	-10.0074				0	-2.22874
		-37.12	-144.537				0	-41.7347
		-32.25	-24.6522				0	0
		-25.58	-2.82089				0	-8.99636
		-217.89	-1.2424				0	-1.04361
		-56.37	-0.12404				0	-1.42644
		11.31	35.0933				0	-4.91963
		-104.52	3.13736				0	-2.40905
		-30.48	-4.63131				0	0
		-103.6	0.726274				0	-0.51877
		-97.73	1.00246				0	-2.896
		-29.34	-10.5868				0	-2.83576
		-145.883	-2.73931				0	0
		-1.6151	-3.62194				-0.93506	-0.25871
		-3.01147	-3.95				0	-0.17
		-10.088	-1.93				-2.69012	-1.8
		-1.8131	-2.08				0	-0.76
		1.64206	-4.52				-3.28405	-1.12
		-7.91828	-7				0	-0.57
		-19.7015	0				0	-2.3456
		-5.17667	-38.173				-0.63604	-3.86307
		0.003412	-17.8615				-0.15923	0
		-23.5684	1.64464				-8.18221	-4.45021
		-50.8008	4.43598				0	-3.16855
		0.207677	-2.53021				0	-1.51057
		-49.1411	-1.07349				0	-0.50517
		-54.8912	-3.24116				0	0
		-51.6338	1.42517				0	-1.99524
		-5.75	-2.71412				-13.1	-10.2083
		-18.24	-0.86388				0	-3.32259
		-41.4398	-0.9775				0	0
		-46.1998	-4.92536				0	-0.11727
		-28.7461	-0.27002				0	-2.61024
		-48.2818	1.57477				0	-1.29687
		-7.05074	-3.35321				0	-13.0775
		-13.2275	13.1113				0	-16.0249
		-0.83621	-6.3442				0	-2.11474
		-4.50006	1.06577				-7.28582	-0.5921
		1.3973	-10.0141				0	0
		-4.862	4.93676				0	-10.614
			-1.7867					0
			-7.66965					-7.00272
			-3.17887					-1.14701
			-2.72705					0
			-0.76493					0
			-40.3551					0
			1.33156					-8.12246
			-24.4169					0
Figure 5	g	D1	D2	D3
	Capacitance	0.997778	1	1.19
		1.03	0.999	1.00177
		1.01	1.33	0.92
			1.04989	1.01
				1
Figure 5	h			1.01
	Series Resistance	D1	D2	D3
		0.981912	0.98	0.95
		1	0.93	1
		0.86	0.96	1.02
			0.960622	0.936
				0.958
				0.87
